# Supplementary material for: The Contribution of Epigenetics to Evolutionary Adaptation in Zingiber kawagoii Hayata (Zingiberaceae) Endemic to Taiwan
Source: Plants (Basel). 2023 Apr 4;12(7):1558. doi: 10.3390/plants12071558 (PMC10096833; doi:10.3390/plants12071558)
Supplement: Supplementary file 1 [file plants-12-01558-s001.zip]

Archive with 1 entries (1 files):
- plants-2277713-supplementary.pdf
